# Supplementary material for: HIPred: an integrative approach to predicting haploinsufficient genes
Source: Bioinformatics. 2017 Jan 30;33(12):1751–7. doi: 10.1093/bioinformatics/btx028 (PMC5581952; doi:10.1093/bioinformatics/btx028)
Supplement: Supplementary Data [file btx028_supp.zip]

Archive with 4 entries (4 files):
- Supplementary Data 3.xlsx
- Supplementary Data.doc
- Supp_File_Superdelta.tar.gz
- Supplementary Data 2.xlsx
