# Supplementary material for: HIPred: an integrative approach to predicting haploinsufficient genes
Source: Bioinformatics. 2017 Jan 30;33(12):1751–7. doi: 10.1093/bioinformatics/btx028 (PMC5581952; doi:10.1093/bioinformatics/btx028)
Supplement: Supplementary Data [file btx028_supp.zip › Supplementary Data 3.xlsx]

## Sheet: Cross-Validation Performance
eta	max_depth	Accuracy	Precision	Sensitivity	Specificity	NPV	MCC	AUC
0.2	2	0.820843	0.786184	0.798595	0.837227	0.852245	0.657464	0.888944
0.3	2	0.822241	0.790756	0.796841	0.840947	0.85177	0.659521	0.888763
0.3	1	0.817414	0.802471	0.761282	0.858739	0.832908	0.648435	0.8861
0.3	3	0.81752	0.784557	0.792985	0.835543	0.848689	0.651469	0.885727
0.2	1	0.814609	0.798072	0.759046	0.855521	0.831029	0.643655	0.884412
0.2	3	0.816269	0.777599	0.800431	0.827941	0.851955	0.650223	0.882875
0.1	2	0.811756	0.768712	0.803077	0.818134	0.852015	0.643312	0.88179
0.3	4	0.817027	0.78126	0.797036	0.831742	0.850209	0.651263	0.881211
0.3	5	0.815945	0.777189	0.799764	0.827838	0.851418	0.649641	0.88079
0.2	4	0.812351	0.771748	0.799528	0.821801	0.851007	0.64404	0.878409
0.3	7	0.809984	0.768162	0.797277	0.819339	0.848644	0.639767	0.877104
0.3	6	0.812289	0.771633	0.798067	0.822754	0.8498	0.64369	0.877015
0.3	8	0.807671	0.765786	0.794072	0.817689	0.84644	0.63567	0.875799
0.2	5	0.80968	0.766972	0.7996	0.817076	0.849803	0.639633	0.874709
0.3	9	0.809016	0.767735	0.794744	0.819546	0.847128	0.637968	0.874248
0.1	1	0.806094	0.788773	0.748169	0.848782	0.823889	0.628752	0.873754
0.3	10	0.808688	0.766696	0.795764	0.818188	0.847505	0.637624	0.873096
0.2	6	0.808299	0.764732	0.799482	0.814751	0.849322	0.637782	0.872913
0.1	3	0.810531	0.760141	0.815436	0.806922	0.858663	0.642642	0.872827
0.2	7	0.805642	0.761093	0.796851	0.812143	0.847322	0.632897	0.870944
0.2	8	0.803554	0.757559	0.796446	0.80879	0.846867	0.629543	0.86844
0.2	9	0.804688	0.759292	0.7974	0.810073	0.847243	0.631585	0.868226
0.2	10	0.803441	0.757134	0.797662	0.807717	0.847107	0.629493	0.866027
0.1	4	0.804236	0.754339	0.805451	0.803331	0.851564	0.631802	0.863649
0.1	5	0.801373	0.752752	0.798564	0.803434	0.846962	0.62652	0.860786
0.1	6	0.797585	0.749712	0.791918	0.801751	0.842496	0.619909	0.856646
0.1	7	0.79646	0.74855	0.790954	0.800482	0.841746	0.617913	0.855474
0.1	9	0.794552	0.745608	0.789636	0.798129	0.840599	0.615027	0.853842
0.1	8	0.794614	0.7458	0.789913	0.798045	0.841111	0.61512	0.853734
0.1	10	0.794667	0.746585	0.788451	0.799202	0.839792	0.615057	0.852869
