# Supplementary material for: HIPred: an integrative approach to predicting haploinsufficient genes
Source: Bioinformatics. 2017 Jan 30;33(12):1751–7. doi: 10.1093/bioinformatics/btx028 (PMC5581952; doi:10.1093/bioinformatics/btx028)
Supplement: Supplementary Data [file btx028_supp.zip › Supplementary Data 2.xlsx]

## Sheet: Training Data
Gene	Class (1=HI, -1=LoFT)
RP11-455G16.1	-1
C17orf77	-1
SUMO1	1
POLG2	1
P4HA3	-1
FKBP6	1
STK19	-1
BPIFB6	-1
SEMA4C	-1
OR2L8	-1
C6orf123	-1
SPR	1
ZFYVE16	-1
TKT	1
RAD51B	1
RTN4R	1
SMADIP1	1
C3orf14	-1
METTL10	-1
LCN10	-1
CBLC	-1
TCOF1	1
PIK3R1	1
NUP98	1
IFNE	-1
KHDC1	-1
OPA1	1
GATA4	1
GATA3	1
C5orf38	-1
OR13C4	-1
H2AX	1
SHFM1	1
C19orf57	-1
TRAPPC2	1
OVCH2	-1
CSN5	1
TAS2R7	-1
C11orf40	-1
STARD6	-1
ZNF773	-1
CTCF	1
DKFZP686J19100	-1
OR1B1	-1
CDKN1C	1
CDKN1B	1
XRRA1	-1
DNAH11	-1
MAGEE2	-1
CHL1	1
COL3A1	1
CBR1	-1
AC002472.1	-1
MC4R	1
HUD	1
TXNDC2	-1
SOX10	1
WDR49	-1
SOX13	-1
SI	1
PGRN	1
PSMG4	-1
ZIC2	1
NF1	1
GTF2I	1
OR5AR1	-1
C8orf49	-1
CCDC57	-1
KCNQ4	1
MC3R	1
KCNQ2	1
DSP	1
BLM	1
PPARG	1
PPARA	1
HMCN2	-1
OARD1	-1
GZMB	-1
ZAN	-1
ZC3H3	-1
KCNH8	-1
CBP	1
WDR33	-1
EFCAB5	-1
C1orf145	-1
ATXN3	-1
FOXC1	1
RBM7	-1
PROSAP2	1
GHRL	1
SMAD5	1
AC133919.6	-1
RAP1B	-1
SRGAP3	1
ANKRD35	-1
FTHL17	-1
TRIM73	-1
COL2A1	1
NUDT16	-1
TSC1	1
NDUFV3	-1
HIC1	1
SLC22A24	-1
ZNHIT3	-1
CSAG1	-1
DMPK	1
ZNF80	-1
AKNAD1	-1
OPRM1	-1
PRKAR1A	1
CHTF18	-1
NFRKB	1
NT5C1B-RDH14	-1
C19orf10	-1
MEL-18	1
TAS2R8	-1
TM4SF19	-1
BPIFA3	-1
TP73	1
ABCA4	1
ATP1A2	1
KRT37	-1
COL10A1	1
MYF6	1
KRTAP1-1	-1
NWD1	-1
MYOC	1
MITF	1
ZNF43	-1
SPTBN5	-1
SIM1	1
TWIST1	1
ATP13A5	-1
KLF6	1
HNF1A	1
OR3A1	-1
RP11-276H1.3	-1
JAG1	1
APOL3	-1
P53	1
ITGB5	-1
NLGN4X	1
SCN8A	-1
FBN1	1
LGALS3BP	-1
P2RY8	1
ZNF208	-1
PHOX2B	1
AOAH	-1
HAP1	-1
LCE4A	-1
NUP35	-1
ZNF544	-1
ANK2	1
FUT2	-1
SCN1A	1
LILRA3	-1
INK4C	1
AKR1E2	-1
IDI2	-1
OR2D2	-1
SPRED1	1
SF1	1
HPS4	-1
ACSM3	-1
FBLN1	1
GYPB	-1
CYP2D7P1	-1
ASB6	-1
RAI1	1
SIX6	1
ROR2	1
CBFB	1
RELN	1
C17orf107	-1
DYRK1A	1
CDH2	-1
METTL7B	-1
NT5C1B	-1
CDKN2B	1
WT1	1
CENPM	-1
EXT2	1
GNLY	-1
DFFB	1
CYP4B1	-1
LPL	-1
SIGLEC12	-1
UGT2A1	-1
MADD	-1
CCDC158	-1
FKHR	1
DBI	-1
DHRS4L2	-1
APC	1
RHD	-1
FOXP2	1
DMRT1	1
DMRT2	1
FOXP1	1
SERINC5	-1
COPS3	1
EMR2	-1
OR5K2	-1
CNTN6	-1
PINK1	1
COX6B2	-1
OR4C16	-1
OR4C11	-1
DHX37	-1
OLFM4	-1
MYCN	1
CCDC125	-1
ADAMTSL1	-1
PTEN	1
RPRM	1
ADAR	1
STK25	1
GLUT1	1
CAMTA1	1
UNC93A	-1
NUDT8	-1
TCF4	1
H2BFM	-1
IGF1	1
BUB3	1
ENG	1
GCK	1
SHH	1
IRF6	1
SEMA5A	1
ZNF772	-1
RIEG	1
IL34	-1
CALML4	-1
GAS8	-1
NSD1	1
PP12708	-1
EEF1E1	1
OR10G7	-1
TERC	1
TMEM134	-1
LIS1	1
AMPD1	-1
ATM	1
FOXF1	1
FOXE3	1
RFC2	1
RFPL1	-1
ATR	1
IFI27L1	-1
SH3BP2	1
FECH	1
ZNF714	-1
NLRP3	1
MYH9	1
TPM1	1
CST9	-1
MRGPRX3	-1
CLASRP	-1
TTC22	-1
FBXW7	1
KLHL10	1
ST7	1
COL5A1	1
FOXL2	1
SATB2	1
RPS4X	1
LRRC39	-1
ITK	-1
TAAR2	-1
HHLA3	-1
KNG1	-1
RASSF1A	1
SLC22A10	-1
RP11-766F14.2	-1
RAD52	-1
HLXB9	1
RAD50	1
CPN2	-1
HAPLN3	-1
FMO6P	-1
OBSCN	-1
TGFB1	1
MAD2L1	1
PHB2	1
C17orf97	-1
ARMS2	-1
GBGT1	-1
MSH6	1
LIMS3	-1
SOX8	1
SOX9	1
SOX2	1
SLC5A9	-1
PCQAP	1
AC079612.1	-1
RB1	1
ALX4	1
PFKL	-1
SUZ12	1
FCRL6	-1
YWHAE	1
SOX18	1
CCHCR1	-1
ARF	1
KRTAP4-8	-1
DIRC2	1
LRH-1	1
MFSD7	-1
ABHD14B	-1
EBF4	-1
KRIT1	1
GPRC6A	-1
NPSR1	-1
BAI3	-1
SPAST	1
CC2D2A	-1
NOTCH1	1
OR7G3	-1
CYP2C19	-1
CYP2C18	-1
PRAMEF2	-1
DLL4	1
PTCH1	1
CACNG5	-1
OR4X2	-1
ERV3-1	-1
OR6C74	-1
RAET1E	-1
FKBP11	-1
OR10C1	-1
C21orf88	-1
NDUFB2	-1
CD36	-1
PKD2L1	-1
CWC27	-1
ATP2C1	1
CAV1	1
NACA2	-1
SLC35G6	-1
PRPF31	1
PZP	-1
PARK2	1
CARD8	-1
OR51Q1	-1
RNF135	1
BRCA1	1
HLA-DPB1	-1
BRCA2	1
C1orf227	-1
ACSM2A	-1
TRIM22	-1
PLK4	1
GAB4	-1
INI1	1
TMEM107	-1
FGFR3	1
SHMT1	1
FGFR1	1
SMUG1	-1
OR51I1	-1
RBM48	-1
MYLK	-1
TRPM1	-1
RUNX2	1
GALR1	1
RUNX1	1
BMPR2	1
RALGPS1	-1
SPERT	-1
MROH2B	-1
LZTR1	1
RNF212	-1
ZACN	-1
CSF2RA	1
YME1L1	-1
OR10V1	-1
CRX	1
ANX7	1
ENAM	1
ZSCAN9	-1
CCDC163P	-1
LAIR2	-1
XRCC5	1
OR5M11	-1
CRNKL1	-1
KANSL2	-1
PDE4DIP	-1
KRTAP9-1	-1
EGR1	1
NT5E	1
KRTAP4-7	-1
OR4D10	-1
TFRC	1
HLA-DQB1	-1
PNPLA6	1
MSR1	-1
AC092850.1	-1
EPHB2	-1
C8orf44	-1
BECN1	1
GBP3	-1
WWOX	1
GCKR	1
PAX5	1
PAX6	1
PAX1	1
PAX3	1
PAX2	1
PCDHA10	-1
BTNL2	-1
PAX9	1
PAX8	1
ABCA10	-1
DSCR8	-1
GNAS	1
CLYBL	-1
OTOF	-1
MOK	-1
ATP6V1G3	-1
MS4A12	-1
TOP3A	1
GRK4	-1
CR392000.1	-1
BAG1	1
AGBL2	-1
OR10D3	-1
SEC14L4	-1
TBX3	1
TBX1	1
DHDH	-1
KRT5	1
TBX5	1
CHCHD10	-1
RP11-362K2.2	-1
EHMT1	1
FLG2	-1
OR52N4	-1
RHBG	-1
GPNMB	-1
SDR42E1	-1
SLC6A18	-1
SAM68	1
DSG2	1
DSG1	1
COCH	1
CPSF3L	-1
NDUFA5	-1
COMT	1
SLFN13	-1
SALL4	1
PLA2G2C	-1
LGALS8	-1
SALL1	1
SALL3	1
LKB1	1
EFCAB13	-1
FSCN2	1
GSTT2	-1
SRG3	1
IDUA	-1
FCGR2A	-1
ACTR3C	-1
SLC5A3	1
COL1A2	1
RHEB	-1
IDO2	-1
OR2J1	-1
CYFIP1	-1
TYRP1	-1
C5orf49	-1
LIMK1	1
OR4A15	-1
SLCO1B1	-1
MAP4	-1
ZNF812	-1
HSH2D	-1
TCP10L2	-1
ALDH1A2	1
DCLRE1A	-1
RP11-65D24.2	-1
THUMPD2	-1
GCNT1	1
PXDNL	-1
NPAS3	1
GDF5	1
MLLT3	1
MRPS7	-1
RGS6	-1
LPCAT3	-1
CD22	-1
TERT	1
EYA1	1
WNT2B	1
OR5B17	-1
OR4P4	-1
CYP2A7	-1
KRTAP13-2	-1
TP53BP2	1
CATSPERD	-1
C6orf132	-1
CSH1	1
AC007956.1	-1
C11orf21	-1
HTN3	-1
ZNF860	-1
FOXC2	1
RP11-794P6.2	-1
MAPT	1
COL6A1	1
C1R	-1
ABCC6	1
COQ6	-1
COL6A5	-1
HLA-DQA1	-1
OR10R2	-1
ERAF	1
FAM198B	-1
CCN1	1
HRPT2	1
CASP12	-1
DYX1C1	-1
NKX2-1	1
NKX2-5	1
PKD1L2	-1
RYR1	1
OR52J3	-1
RBPJ	1
DGCR2	1
TCHHL1	-1
LIG4	1
MYH	1
TPPP2	-1
ZSCAN29	-1
EDN3	1
CAPN8	-1
EIF3CL	-1
CYP2A13	-1
LETM1	1
FLI1	1
PCGF2	-1
UMODL1	-1
RAE1	1
ZNF415	-1
BMP4	1
SOCS1	1
BMP1	-1
ROBO1	1
KRTAP10-6	-1
COUP-TFII	1
MST1R	-1
CD2AP	1
ADAMTS12	-1
ULBP3	-1
TLR5	-1
SLC19A1	-1
SERCA2	1
TRIM38	-1
CRYGN	-1
HLA-A	-1
P450SCC	1
NHERF1	1
FEN1	1
OR5H1	-1
BUBR1	1
TMEM116	-1
PTN	-1
CHD5	1
CHD7	1
TSC2	1
KCNAB2	1
TNXA	1
NR5A1	1
RGMA	-1
TROAP	-1
UBE2NL	-1
LMX1B	1
FGF8	1
RHOC	-1
CARD14	-1
FGF3	1
THEG	-1
PMP22	1
GSTT2B	-1
PLSCR3	-1
ETV6	1
GCH1	1
HNF4A	1
HOXD13	1
ELOVL4	1
OR4M2	-1
SNCA	1
POMT1	-1
ASCC1	-1
MPZ	1
IL17RB	-1
NCF1	1
AC114783.1	-1
TLR10	-1
MAPK10	1
MAPK11	-1
PTGDR	-1
OR10X1	-1
FZD4	1
SATL1	-1
AC018755.11	-1
CNKSR1	-1
SLC6A19	-1
OR4S2	-1
CES5A	-1
ZNF717	-1
FGF10	1
ASH1L	-1
ELN	1
COL9A2	-1
HMGA1	1
GTF3	1
GGA3	-1
MPV17L2	-1
SYNE2	-1
FAM187B	-1
PRB4	-1
PROX1	1
C18orf56	-1
TRPS1	1
ZNF154	-1
HIRA	1
ADH4	-1
PKD2	1
PKD1	1
ZNF528	-1
ID2	1
STAT5B	1
STAT5A	1
PRM1	1
TAS2R46	-1
NKX3-1	1
PRM2	1
NOX5	-1
UTS2D	-1
TMEM232	-1
C1orf105	-1
OR10A6	-1
RPS19	1
MAGEB16	-1
BCL11B	1
VHL	1
PTK2	-1
MBL2	-1
ZRSR1	-1
OR8I2	-1
CPNE7	-1
C5orf27	-1
GLI3	1
FSHR	1
ZNF417	-1
MSX1	1
MSX2	1
GDNF	1
RMDN2	-1
NEK7	-1
SHOX	1
TNX	1
TMPRSS7	-1
OR10J1	-1
UBQLNL	-1
SIGLEC5	-1
NPM1	1
C1orf194	-1
RP11-542P2.1	-1
NFIA	1
SLC40A1	1
SLC16A4	-1
CD164	-1
OR4X1	-1
VWDE	-1
ANKDD1B	-1
SPATA8	-1
BRAF	1
TCP11L1	-1
PVRIG	-1
ZNF790	-1
ZNF286B	-1

## Sheet: OMIM HI
Gene	Class (1=HI, -1=LoFT)
TMOD1	-1
KRT74	1
STK11	1
TXNDC8	-1
AFG3L2	1
UBE3D	-1
GABRB1	-1
LEMD3	1
CAV3	1
PLIN1	1
CHML	-1
ALS2CL	-1
LHX4	1
TP53	1
CTAGE1	-1
BUB1B	1
DCC	1
SIX3	1
FGFR2	1
PROKR2	-1
TRPV4	1
ZMPSTE24	1
IGF1R	1
FAM210A	-1
SOD1	1
PRRC2C	-1
LPO	-1
ACOT8	-1
QTRT1	-1
DICER1	1
MIPOL1	-1
CACNA2D1	-1
GATA2	1
PAFAH1B1	1
BMP2	1
ARID1B	1
RNF180	-1
SLC2A1	1
LSAMP	-1
SYNM	-1
DMD	1
ATP2A2	1
GABRG2	1
NFKBIA	1
ABCC8	1
C3orf62	-1
NCSTN	1
SPECC1L	1
MLL2	1
NRXN1	1
HCST	-1
NOP16	-1
PSENEN	1
RNGTT	-1
STAM	-1
HSPE1-MOB4	-1
KANSL1	1
HEPHL1	-1
MKL2	-1
EFTUD2	1
TOPORS	1
ACVRL1	1
BVES	-1
ATP11C	-1
KCNK13	-1
KIF1B	1
GRN	1
ANAPC2	-1
BCAR1	-1
GARS	1
ZEB2	1
GSTO2	-1
LRIG3	-1
GNAQ	-1
KCNH2	1
USP53	-1
MEF2C	1
MYBPC3	1
AGO4	-1
TTC38	-1
PHF2	-1
A1CF	-1
SNX24	-1
RRP15	-1
CYP2J2	-1
PTH1R	1
RXFP2	1
HDAC4	1
SMAD4	1
ACTC1	-1
STXBP1	1
POLB	-1
ABL1	1
FABP9	-1
TP63	1
PHEX	1
SIK1	-1
TPM3	-1
AZI1	-1
PARVB	-1
FOXB1	-1
TTC27	-1
IL17F	-1
LAMA3	-1
CHRNA4	1
REEP1	1
PDCD7	-1
ATXN10	1
TYW5	-1
PORCN	1
DFNA5	1
RGS12	-1
HIRA	-1
ATL1	1
PRRT2	1
OXCT1	-1
RAD51	1
WWOX	-1
ZMIZ2	-1
GATAD2A	-1
CRHR2	-1
OBSCN	-1
TGFB2	1
AUTS2	-1
SF3B4	1
FOXG1	1
SLC33A1	1
RIPK3	-1
CNTNAP2	1
UGT1A8	-1
LGI1	1
PITX2	1
MOB1B	-1
PITX1	1
CREBBP	1
BCMO1	1
ZBTB44	-1
CNOT6	-1
MALT1	-1
MAP3K7CL	-1
SMARCB1	1
SBDS	1
CA14	-1
CARD16	-1
DYNC1H1	1
LMNA	1
SLC20A2	1
ARSF	-1
ITPR1	1
TAB2	1
MBD5	1
PTPRD	-1
C2orf49	-1
C2orf48	-1
KAT6B	1
NFIX	1

## Sheet: OMIM HI de novo
Gene	Class (1=HI, -1=LoFT)
TMOD1	-1
BUB1B	1
STK11	1
GABRB1	-1
CAV3	1
LHX4	1
CTAGE1	-1
SIX3	1
FGFR2	1
TRPV4	1
ZMPSTE24	1
SOD1	1
PRRC2C	-1
LPO	-1
RGS12	-1
ALS2CL	-1
PAFAH1B1	1
BMP2	1
ARID1B	1
RNF180	-1
SLC2A1	1
LSAMP	-1
DMD	1
ATP2A2	1
NFKBIA	1
C3orf62	-1
SPECC1L	1
MLL2	1
NRXN1	1
RNGTT	-1
STAM	-1
HSPE1-MOB4	-1
KANSL1	1
HEPHL1	-1
MKL2	-1
EFTUD2	1
BVES	-1
ZMIZ2	-1
PHEX	1
BCAR1	-1
ZEB2	1
GSTO2	-1
TP53	1
KCNH2	1
USP53	-1
MEF2C	1
MYBPC3	1
AGO4	-1
PHF2	-1
A1CF	-1
SNX24	-1
CYP2J2	-1
HDAC4	1
SMAD4	1
STXBP1	1
POLB	-1
FABP9	-1
TP63	1
SIK1	-1
FOXB1	-1
LAMA3	-1
TYW5	-1
PORCN	1
DICER1	1
HIRA	-1
ATL1	1
PRRT2	1
OXCT1	-1
WWOX	-1
ATP11C	-1
CRHR2	-1
TGFB2	1
FOXG1	1
RIPK3	-1
CNTNAP2	1
UGT1A8	-1
LGI1	1
PITX2	1
MOB1B	-1
CREBBP	1
ABCC8	1
CNOT6	-1
MAP3K7CL	-1
SMARCB1	1
CARD16	-1
DYNC1H1	1
LMNA	1
PTPRD	-1
C2orf49	-1
C2orf48	-1
KAT6B	1
NFIX	1

## Sheet: MGI Lethality
Gene	Class (1=HI, -1=LoFT)
PGAP1	-1
PPAP2B	1
TMOD2	-1
AC093157.1	-1
GCM1	1
CPQ	-1
RARB	-1
TTC30A	-1
PTGER4	1
MIB1	1
PCDHAC1	-1
FADD	1
CDH1	1
CDH3	-1
ERBB2	1
AUP1	-1
TCOF1	-1
SHC1	1
EXT1	1
SIL1	1
BRD9	-1
OCA2	1
PATZ1	1
KITLG	1
ADCY5	-1
BMP5	1
SOCS3	1
RFX7	-1
KIT	1
SPO11	-1
TYR	1
FZR1	1
NSDHL	1
GBA	1
PRG4	-1
IMPAD1	1
MSRA	-1
ATP7A	1
ARHGEF10L	-1
MEIS1	-1
PLCH2	-1
TPTE	-1
JUP	1
GUCY1A2	-1
MLPH	1
DLX5	1
ZNF283	-1
B4GALT7	-1
ISLR2	1
LNX2	-1
GUCY2F	-1
TFEB	1
SENP1	1
BLM	-1
PPARD	1
LBR	1
MB21D1	-1
VEGFC	1
GARS	1
SUV420H2	-1
GJA1	1
TP53	1
IRF6	-1
NOG	1
DEPDC4	-1
HOXA3	1
C9orf117	-1
C1orf141	-1
CREBBP	1
SNX25	-1
KLHL25	-1
PDGFRB	1
PDGFRA	1
ANKRD36	-1
FOXM1	1
RAF1	1
CCDC106	-1
UNC79	1
TPM3	-1
SUSD5	-1
NBN	-1
KDM6B	1
TMEM30A	-1
ALG13	1
KIDINS220	1
DLL1	1
MTOR	1
FRMPD3	-1
FRMPD2	-1
TYW5	-1
CP	-1
AADACL2	-1
CNNM1	-1
PORCN	1
EDA	1
LRP6	1
TRIOBP	1
IL2RG	-1
RSRC1	-1
JDP2	-1
EMP2	-1
METTL24	-1
MGRN1	1
RP5-1052I5.2	-1
SNTB2	-1
ERC1	1
PNPT1	1
JARID2	1
FAM220A	-1
BMPR1A	1
UGT1A8	-1
TTC7B	-1
GPI	1
PAPSS2	-1
AXIN1	1
PRR4	-1
LTN1	1
GLI2	1
ABCB7	1
CXCR5	-1
C2orf49	-1
ABCB8	-1
SPON2	-1
RP2	-1
PDGFD	-1
RTN4	1
DNAH17-AS1	-1
ALS2	-1
MLL	1
RXRA	1
INTU	-1
KDM8	1
INO80B	-1
NFIB	-1
RPL26L1	-1
IFT172	1
NOTCH2	1
CASP9	1
GRIN2B	1
MAP3K12	1
AMT	1
MBD1	-1
ARHGAP35	1
AURKB	1
ZNF462	-1
ZNF506	-1
ILF2	1
T	1

## Sheet: MGI Seizure
Gene	Class (1=HI, -1=LoFT)
RAB4B	-1
ACTG2	-1
MAMSTR	-1
CHSY1	-1
VIMP	-1
TXNDC8	-1
STX1B	1
CPA4	-1
FBP2	-1
ATAD1	1
CERS1	1
CACNA1A	1
CLN6	1
SUSD5	-1
NAPB	1
ZSWIM2	-1
SV2A	1
SV2B	1
GJD2	-1
CLN8	1
ZNF689	-1
SOD2	1
JRKL	-1
SNAP25	1
CLCN3	1
CTSD	1
CAMK2A	1
PPP2R2B	-1
KLHL6	-1
KHDC1	-1
SIGLEC10	-1
CACNA2D2	1
MIPOL1	-1
TDP1	-1
RAB27A	-1
RNASE13	-1
PLD3	-1
PARP14	-1
C1QA	1
XRN1	-1
TCF12	1
NETO1	1
ORAI3	-1
TTC19	-1
CPS1	-1
HELT	1
LGR6	-1
AVPR2	-1
SDK1	-1
GRIA2	1
CELF4	1
DCLK1	-1
LPPR4	1
NPTX2	-1
BCKDK	1
UNC93B1	-1
GABBR1	1
GABBR2	1
ADARB1	1
PITPNA	1
SUMF1	1
SLC9A1	1
AHNAK	-1
AFF4	-1
OTX1	1
CAP2	-1
CDK5R1	1
GAD2	1
KSR1	-1
GRM7	1
PLCB1	-1
MAP1B	-1
PRKAB1	1
BVES	-1
DST	1
KCNQ3	1
RNF40	-1
WFDC8	-1
AKR7A3	-1
MYO5A	1
C15orf27	-1
USMG5	-1
ATOX1	1
PSAP	1
CD3E	1
BBS10	-1
HTT	1
PPT1	1
SCN5A	1
CREBBP	1
PDGFRA	1
NUDCD1	-1
ANKRD13B	-1
RAD23A	-1
AP3M2	1
PRKDC	-1
TRPC6	-1
TEF	1
PGAM1	-1
PLP1	1
KCNA4	1
KCNA2	1
HTRA2	1
IKZF2	-1
ITPR1	1
ASPA	1
S1PR2	1
HPRT1	1
TRADD	-1
CACNB4	1
ZNF431	-1
PPP1R12A	-1
ENY2	-1
HNRNPC	-1
ART3	-1
CLIC5	-1
GRID1	-1
CCBE1	-1
CSTB	1
MECP2	1
RAB1B	-1
ATRN	1
KIAA0226	-1
ACHE	1
GABRB3	1
SLMO2	-1
HNRNPUL1	-1
NEUROD1	1
ATCAY	1
DMTF1	1
IL6	1
CNTNAP2	1
RAD50	-1
GABPA	-1
KCNC2	1
TCEB3	-1
G6PC	1
MSH3	-1
LCN9	-1
CDKN2A	1
UGT1A8	-1
LGI1	1
NLRP12	-1
DSCAM	1
SPTBN2	-1
SRCIN1	-1
GDF9	-1
ECT2	-1
MAD1L1	-1
NPAS4	1
GAN	1
GAL	1
NANP	-1
DGKD	1
DNMT3B	-1
TPP1	1
NLGN4Y	-1
QKI	1
VCP	1
PLCL1	1
NRP2	1
KCNA1	1
POU1F1	-1
CHRNA4	1
TRIM2	1
ZPLD1	-1
GLRA1	1
SLC7A10	1
SCN1B	1
EPC1	-1
PURA	1
PTPRD	-1
NDUFS4	1
C1S	-1
SLC1A3	1
ZNF549	-1
SPATA5	-1
ALPL	1

## Sheet: ASD1
Gene	Class (1=HI, -1=LoFT)
TRIM17	1
MFRP	1
NIPA1	-1
ACOT7	-1
USP21	-1
DCN	-1
FSTL4	-1
MAP3K5	-1
ENSA	-1
DYRK1A	-1
CTTNBP2	1
NUF2	-1
IFI35	-1
ATP1B1	1
KLHL3	-1
CACNA2D3	1
LMTK3	1
PTPN12	-1
CSTF2T	1
NRXN1	1
CSTL1	-1
PRRX1	-1
ANO5	1
SKAP1	-1
MED1	-1
MLL5	1
SLC25A39	1
NCKAP1	1
CHODL	-1
TBC1D23	1
AXL	-1
PCOLCE	1
NARF	-1
SPATA13	1
DST	1
PCDHGA8	-1
GIMAP8	1
PCDHA13	1
SUV420H1	1
SUV420H2	-1
SCUBE2	1
SLC25A46	-1
MED13L	1
WDFY3	1
PHF2	1
TRERF1	-1
CBX4	1
THSD7A	1
GAS2L1	-1
FAM91A1	1
RAD21L1	1
TXNDC11	-1
ZNF385D	-1
OCTM4	1
KDM6B	1
RIMS1	1
GALNTL4	1
KIAA0232	1
SH3RF3	-1
ACACB	1
MTHFS	1
IL6R	-1
DLL1	1
NUAK1	1
FAM171A1	-1
LRP2	1
STAU2	-1
ZFYVE26	1
UNC80	1
IL7	-1
WWOX	-1
HSP90AA1	-1
TROVE2	1
TUBGCP4	1
CDH17	-1
DIP2A	1
CAB39	-1
BCL11A	1
ECM2	1
FYCO1	-1
GPATCH2L	-1
SGMS1	-1
ZMYND11	1
UBN2	1
CTU2	-1
FLG	1
NR3C2	1
ATP10D	1
COQ10A	-1
VCP	1
ARMC8	-1
ALDH1B1	-1
TRIP12	1
PPP2R2B	-1
ARSG	-1
BNC2	-1
SLC7A10	-1
POGZ	1
RABGGTA	1
MBD1	-1
NFIX	-1
DIP2C	1

## Sheet: ASD2
Gene	Class (1=HI, -1=LoFT)
SMARCC2	1
SCFD2	-1
NIPA1	-1
TSPAN17	1
PCDHGB4	-1
DLG1	-1
PRPF39	1
SETD2	1
SMAGP	-1
RPF1	-1
PTBP3	-1
DCT	-1
CUL3	1
GRXCR1	-1
UBR3	1
CACNA2D1	-1
ATP2B4	-1
NIN	-1
RBM45	-1
ARID1B	1
SYT7	-1
FREM3	1
DHRS4L1	1
ZNF776	-1
ADNP	1
SLC7A7	1
ITGA5	1
MLL3	1
NAPRT1	1
WIF1	-1
SETBP1	1
AMY2A	-1
MPHOSPH8	1
SAMD4B	-1
LILRB3	-1
CSDE1	1
CHD8	1
CUBN	1
CDC42BPB	1
TRPM5	1
ALPK1	-1
TCF3	1
KATNAL2	1
ATG10	-1
RIMKLB	-1
PLXNB1	1
IGFBP4	-1
STK32A	-1
RPS6KA3	1
DNAH5	1
FAM8A1	1
FBXO30	-1
PRKRIR	-1
BTN1A1	1
POLRMT	1
ZNF292	1
MBOAT2	-1
MIOX	-1
ADAM33	1
KIAA0100	1
LUM	-1
APH1A	1
STAT1	-1
SLC22A24	-1
CAST	-1
TBX18	1
BRWD1	1
PDCD1	1
TRIO	-1
ETFB	1
COL25A1	1
MTMR12	1
PPM1D	1
TBR1	1
GABRB1	-1
RAD51C	-1
TM6SF2	-1
MYL12B	-1
ACOX2	-1
SUCLA2	1
PPP1R15B	1
SPP2	1
COL10A1	-1
SVIL	1
SCP2	1
RAB2A	1
RNF38	1
P2RX5	-1
IQGAP2	1
PAPSS1	-1
MBD5	1
CNIH3	-1
PTPN21	-1
ASAH2	1
EXOC6B	-1
C20orf111	1
SCN2A	1
ANKRD30B	-1
CNOT3	1
PCNA	-1
ST3GAL6	1
ZFPL1	-1
PSME4	-1
SLC24A2	-1
KIAA1432	-1
MCM4	-1
USP15	1
SHANK2	1
RNF160	1
CHST15	-1
CA7	-1
ASAH2B	-1
POGZ	1
